# Supplementary material for: Is There a Link Between Type 2 Diabetes Mellitus and Negative Symptoms in Schizophrenia? A Scoping Review
Source: Brain Sci. 2025 May 13;15(5):499. doi: 10.3390/brainsci15050499 (PMC12110311; doi:10.3390/brainsci15050499)
Supplement: Supplementary file 1 [file brainsci-15-00499-s001.zip]

Archive with 1 entries (1 files):
- brainsci-3593599-supplementary.pdf
